# Supplementary material for: Mechanical Stress Induces Sodium Entry and Osmoprotective Responses in Murine Synovial Fibroblasts
Source: Cells. 2024 Mar 13;13(6):496. doi: 10.3390/cells13060496 (PMC10969659; doi:10.3390/cells13060496)
Supplement: Supplementary file 1 [file cells-13-00496-s001.zip]

Archive with 1 entries (1 files):
- cells-2809353-supplementary.pdf
